# Supplementary material for: Identification of Novel Genomic Regions for Bacterial Leaf Pustule (BLP) Resistance in Soybean (Glycine max L.) via Integrating Linkage Mapping and Association Analysis
Source: Int J Mol Sci. 2022 Feb 14;23(4):2113. doi: 10.3390/ijms23042113 (PMC8876204; doi:10.3390/ijms23042113)
Supplement: Supplementary file 1 [file ijms-23-02113-s001.zip]

Archive with 1 entries (1 files):
- ijms-1557345-supplementary.pdf
